# Supplementary material for: Excitatory and Inhibitory Neurons in the Hippocampus Exhibit Molecularly Distinct Large Dense Core Vesicles
Source: Front Cell Neurosci. 2016 Aug 31;10:202. doi: 10.3389/fncel.2016.00202 (PMC5005380; doi:10.3389/fncel.2016.00202)
Supplement: Supplementary file 1 [file Presentation1.zip]

Archive with 5 entries (5 files):
- New folder/Supplemental  Figure 2.jpeg
- New folder/Supplemental Figure 1.jpeg
- New folder/Supplemental Figure 3.JPEG
- New folder/Supplemental Figure 4.jpg
- New folder/Supplemental Figure 5.jpeg
